# Supplementary material for: Serological Screening for Middle East Respiratory Syndrome Coronavirus and Hepatitis E Virus in Camels in Kazakhstan
Source: Pathogens. 2022 Oct 24;11(11):1224. doi: 10.3390/pathogens11111224 (PMC9692571; doi:10.3390/pathogens11111224)
Supplement: Supplementary file 1 [file pathogens-11-01224-s001.zip]

Archive with 1 entries (1 files):
- pathogens-1927089-supplementary.pdf
